# Supplementary material for: Shifting from Ammonium to Phosphonium Salts: A Promising Strategy to Develop Next-Generation Weapons against Biofilms
Source: Pharmaceutics. 2024 Jan 5;16(1):80. doi: 10.3390/pharmaceutics16010080 (PMC10819902; doi:10.3390/pharmaceutics16010080)
Supplement: Supplementary file 1 [file pharmaceutics-16-00080-s001.zip]

Archive with 1 entries (1 files):
- pharmaceutics-2764665-supplementary.pdf
